# Supplementary material for: Coherent Spin Dynamics of Electrons in CsPbBr3 Perovskite Nanocrystals at Room Temperature
Source: Nanomaterials (Basel). 2023 Aug 30;13(17):2454. doi: 10.3390/nano13172454 (PMC10489742; doi:10.3390/nano13172454)
Supplement: Supplementary file 1 [file nanomaterials-13-02454-s001.zip]

Archive with 1 entries (1 files):
- nanomaterials-2575802-supplementary.pdf
